# Supplementary material for: Spectrum of TP53 Mutations in BRCA1/2 Associated High-Grade Serous Ovarian Cancer
Source: Front Oncol. 2020 Jul 16;10:1103. doi: 10.3389/fonc.2020.01103 (PMC7378769; doi:10.3389/fonc.2020.01103)
Supplement: Supplementary Table 1 — List of BRCA1/2 germline mutations and somatic mutations in the HGSOC samples. [file Table_1.XLSX]

## Sheet: list of the custom panel loci
Locus_ID	chr	Start_Pos	End_Pos
ACVR2A_2_9	chr2	148683681	148683706
AKT1_1_15	chr14	105246550	105246585
APC_10_9	chr5	112175616	112175660
APC_16_5	chr5	112173873	112173918
APC_24_29	chr5	112175176	112175218
APC_4_7	chr5	112175925	112175965
B2M_1_2	chr15	45003705	45003752
BAX_1_6	chr19	49458933	49458977
BMPR2_1_8	chr2	203420099	203420134
BRAF_4_21	chr7	140453123	140453165
BRAF_9_8	chr7	140481382	140481416
CDH1_5_12	chr16	68772192	68772235
CDKN2A_12_9	chr9	21971099	21971139
CDKN2A_4_9	chr9	21971023	21971067
CHEK2_1_12	chr22	29091839	29091878
CTNNB1_5_2	chr3	41266093	41266137
DOCK3_3_19	chr3	51417591	51417636
EEF1B2_1_18	chr2	207025348	207025384
EGFR_4_4	chr7	55259498	55259541
EGFR_del15	chr7	55242463	55242501
ERBB2_1_8	chr17	37880967	37881010
ERBB2_3_18	chr17	37880211	37880248
ESR1_4_13	chr6	152419911	152419958
FAM39B_2_15	chrX	155252980	155253023
FBXW7_1_12	chr4	153249354	153249394
FOXA1_1_13	chr14	38061215	38061255
GATA3_1_5	chr10	8111391	8111432
GATA3_33_16	chr10	8115710	8115733
GATA3_34_18	chr10	8111488	8111533
GATA3_44_6	chr10	8115909	8115957
GATA3_63_20	chr10	8115956	8115994
GATA3_69_13	chr10	8115834	8115883
GNAS_1_10	chr20	57484386	57484423
IRF5_1_11	chr7	128587346	128587380
KEAP1_1_26	chr19	10600428	10600472
KRAS_13_3	chr12	25380250	25380290
KRAS_5_14	chr12	25398269	25398312
MB21D2_1_8	chr3	192516688	192516726
MED12_4_18	chrX	70339217	70339255
NFE2L2_3_9	chr2	178098942	178098981
NFE2L2_7_3	chr2	178098779	178098823
NRAS_6_7	chr1	115256503	115256536
NRXN3_1_13	chr14	79933740	79933780
OR5K3_3_12	chr3	98109938	98109972
PGM5_1_6	chr9	70993086	70993129
PGM5_2_13	chr9	70993137	70993173
PIK3CA_23_1	chr3	178921540	178921574
PIK3CA_31_13	chr3	178952063	178952102
PIK3CA_32_2	chr3	178938898	178938939
PIK3CA_36_4	chr3	178928064	178928092
PIK3CA_38_4	chr3	178927952	178927985
PIK3CA_4_8	chr3	178936058	178936099
PIK3CA_46_6	chr3	178916898	178916945
PRPF19_1_15	chr11	60666745	60666787
RHPN2_1_3	chr19	33490450	33490501
RNF43_1_10	chr17	56435123	56435170
RPL22_1_15	chr1	6257782	6257816
RPSAP58_1_12	chr19	24010293	24010324
RUNX1_4_2	chr21	36252968	36253012
SEMA5A_7_13	chr5	9066611	9066645
SF3B1_1_3	chr2	198266808	198266837
SMAD4_8_12	chr18	48591895	48591933
SPTA1_1_8	chr1	158592842	158592875
TCF7L2_4_20	chr10	114925307	114925335
TRIM48_2_7	chr11	55035840	55035884
TTK_2_3	chr6	80751872	80751911
U2AF1_1_18	chr21	44524452	44524489
VHL_15_3	chr3	10191460	10191496
XYLT2_2_20	chr17	48433959	48433994
TP53_131_1	chr17	7578353	7578403
TP53_15_13	chr17	7577113	7577159
TP53_164_9	chr17	7574007	7574050
TP53_170_26	chr17	7578438	7578484
TP53_188_10	chr17	7578525	7578566
TP53_240_1	chr17	7578489	7578527
TP53_264_6	chr17	7577016	7577061
TP53_27_6	chr17	7578401	7578441
TP53_303_12	chr17	7579294	7579337
TP53_321_12	chr17	7577064	7577112
TP53_338_1	chr17	7579502	7579547
TP53_360_10	chr17	7578174	7578216
TP53_363_6	chr17	7579343	7579382
TP53_367_18	chr17	7576842	7576883
TP53_374_17	chr17	7573965	7574004
TP53_380_5	chr17	7579385	7579436
TP53_397_22	chr17	7579455	7579500
TP53_415_9	chr17	7579552	7579594
TP53_48_4	chr17	7577498	7577548
TP53_77_5	chr17	7578216	7578260
TP53_85_2	chr17	7578258	7578294
TP53_97_20	chr17	7577546	7577594
