# Supplementary material for: Spectrum of TP53 Mutations in BRCA1/2 Associated High-Grade Serous Ovarian Cancer
Source: Front Oncol. 2020 Jul 16;10:1103. doi: 10.3389/fonc.2020.01103 (PMC7378769; doi:10.3389/fonc.2020.01103)
Supplement: Supplementary Table 2 — List of the custom NGS panel loci. [file Table_2.XLSX]

## Sheet: list of BRCA mutations
Patient_ID	Gene_Name	Mutation_Type	CDS_HGVS	ClinVar_Variant_ID	ClinVar_Significance
OvCr_001	BRCA1	splice_donor_variant&intron_variant	c.4484+1delG	55211	not provided
OvCr_002	BRCA1	frameshift_variant	c.4035delA	37560	Pathogenic|Pathogenic|Pathogenic|Pathogenic
OvCr_003	BRCA1	frameshift_variant	c.3247_3251delATGCT	431241	.
OvCr_004	BRCA1	frameshift_variant	c.5266dupC	17677	Pathogenic|other|Pathogenic|Pathogenic|Pathogenic
OvCr_005	BRCA2	stop_gained	c.3187C>T	228324	Pathogenic
OvCr_006	BRCA1	frameshift_variant	c.968delG	.	.
OvCr_007	BRCA1	frameshift_variant	c.68_69delAG	17662	Pathogenic|other|Pathogenic|Pathogenic|Pathogenic
OvCr_008	BRCA1	frameshift_variant	c.5266dupC	17677	Pathogenic|other|Pathogenic|Pathogenic|Pathogenic
OvCr_009	BRCA1	frameshift_variant	c.4035delA	37560	Pathogenic|Pathogenic|Pathogenic|Pathogenic
OvCr_010	BRCA1	missense_variant	c.181T>G	17661	Pathogenic|Pathogenic|Pathogenic|Pathogenic,not provided|Uncertain significance,not provided
OvCr_011	BRCA2	stop_gained	c.2484T>A	.	.
OvCr_012	BRCA1	frameshift_variant	c.5266dupC	17677	Pathogenic|other|Pathogenic|Pathogenic|Pathogenic
OvCr_013	BRCA1	frameshift_variant	c.4650delA	0	.
OvCr_014	BRCA1	frameshift_variant	c.5266dupC	17677	Pathogenic|other|Pathogenic|Pathogenic|Pathogenic
OvCr_015	BRCA1	stop_gained	c.775G>T	.	.
OvCr_016	BRCA1	frameshift_variant	c.5266dupC	17677	Pathogenic|other|Pathogenic|Pathogenic|Pathogenic
OvCr_017	BRCA1	frameshift_variant	c.5266dupC	17677	Pathogenic|other|Pathogenic|Pathogenic|Pathogenic
OvCr_018	BRCA1	frameshift_variant	c.4696delT	.	.
OvCr_019	BRCA1	frameshift_variant	c.5266dupC	17677	Pathogenic|other|Pathogenic|Pathogenic|Pathogenic
OvCr_020	BRCA1	frameshift_variant	c.4035delA	37560	Pathogenic|Pathogenic|Pathogenic|Pathogenic
OvCr_021	BRCA2	frameshift_variant	c.3847_3848delGT	37859	Pathogenic|Pathogenic|Pathogenic|Pathogenic
OvCr_022	BRCA1	missense_variant	c.4804G>A	.	.
OvCr_023	BRCA1	missense_variant	c.181T>G	17661	Pathogenic|Pathogenic|Pathogenic|Pathogenic,not provided|Uncertain significance,not provided
OvCr_024	BRCA2	frameshift_variant	c.2666delA	.	.
OvCr_025	BRCA1	frameshift_variant	c.5266dupC	17677	Pathogenic|other|Pathogenic|Pathogenic|Pathogenic
OvCr_026	BRCA2	frameshift_variant	c.5162delA	495098	.
OvCr_027	BRCA1	frameshift_variant	c.504dupG	.	.
OvCr_028	BRCA1	frameshift_variant	c.5266dupC	17677	Pathogenic|other|Pathogenic|Pathogenic|Pathogenic
OvCr_029	BRCA1	frameshift_variant	c.4035delA	37560	Pathogenic|Pathogenic|Pathogenic|Pathogenic
OvCr_030	BRCA1	frameshift_variant	c.5266dupC	17677	Pathogenic|other|Pathogenic|Pathogenic|Pathogenic
OvCr_031	BRCA1	missense_variant	c.181T>G	17661	Pathogenic|Pathogenic|Pathogenic|Pathogenic,not provided|Uncertain significance,not provided
OvCr_032	BRCA1	frameshift_variant	c.5266dupC	17677	Pathogenic|other|Pathogenic|Pathogenic|Pathogenic
OvCr_033	BRCA1	frameshift_variant	c.1817delC	54357	not provided
OvCr_034	BRCA1	frameshift_variant	c.3143delG	266338	.
OvCr_035	BRCA1	frameshift_variant	c.68_69delAG	17662	Pathogenic|other|Pathogenic|Pathogenic|Pathogenic
OvCr_036	BRCA1	frameshift_variant	c.5266dupC	17677	Pathogenic|other|Pathogenic|Pathogenic|Pathogenic
OvCr_037	BRCA1	missense_variant	c.181T>G	17661	Pathogenic|Pathogenic|Pathogenic|Pathogenic,not provided|Uncertain significance,not provided
OvCr_038	BRCA1	frameshift_variant	c.3627dupA	37534	Pathogenic|Pathogenic|Pathogenic
OvCr_039	BRCA1	frameshift_variant	c.5266dupC	17677	Pathogenic|other|Pathogenic|Pathogenic|Pathogenic
OvCr_040	BRCA1	stop_gained	c.2309C>A	54527	Pathogenic
OvCr_041	BRCA1	missense_variant	c.181T>G	17661	Pathogenic|Pathogenic|Pathogenic|Pathogenic,not provided|Uncertain significance,not provided
OvCr_042	BRCA1	missense_variant	c.181T>G	17661	Pathogenic|Pathogenic|Pathogenic|Pathogenic,not provided|Uncertain significance,not provided
OvCr_043	BRCA1	frameshift_variant	c.5266dupC	17677	Pathogenic|other|Pathogenic|Pathogenic|Pathogenic
OvCr_044	BRCA2	stop_gained	c.4186C>T	.	.
OvCr_045	BRCA1	stop_gained	c.4508C>A	55219	Pathogenic
OvCr_046	BRCA1	missense_variant	c.392G>C	.	.
OvCr_047	BRCA2	frameshift_variant	c.6304_6305delGT	.	.
OvCr_048	BRCA2	frameshift_variant	c.3751dupA	51516	Pathogenic
OvCr_049	BRCA1	frameshift_variant	c.5266dupC	17677	Pathogenic|other|Pathogenic|Pathogenic|Pathogenic
OvCr_050	BRCA1	frameshift_variant	c.5266dupC	17677	Pathogenic|other|Pathogenic|Pathogenic|Pathogenic
OvCr_051	BRCA1	frameshift_variant	c.3160delG	.	.
OvCr_052	BRCA1	frameshift_variant	c.3111dupA	.	.
OvCr_053	BRCA2	frameshift_variant	c.5073dupA	37943	Pathogenic|Pathogenic|Pathogenic|Pathogenic
OvCr_054	BRCA1	stop_gained	c.5510G>A	55608	not provided|Pathogenic
OvCr_055	BRCA1	frameshift_variant	c.4035delA	37560	Pathogenic|Pathogenic|Pathogenic|Pathogenic
OvCr_056	BRCA1	frameshift_variant	c.5266dupC	17677	Pathogenic|other|Pathogenic|Pathogenic|Pathogenic
OvCr_057	BRCA1	frameshift_variant	c.5266dupC	17677	Pathogenic|other|Pathogenic|Pathogenic|Pathogenic
OvCr_058	BRCA1	frameshift_variant	c.4035delA	37560	Pathogenic|Pathogenic|Pathogenic|Pathogenic
OvCr_059	BRCA2	frameshift_variant	c.6341delC	.	.
OvCr_060	BRCA1	frameshift_variant	c.1961delA	37438	Pathogenic|Pathogenic|Pathogenic
OvCr_061	BRCA1	frameshift_variant	c.5266dupC	17677	Pathogenic|other|Pathogenic|Pathogenic|Pathogenic
OvCr_062	BRCA1	frameshift_variant	c.5347delA	.	.
OvCr_063	BRCA1	frameshift_variant	c.68_69delAG	17662	Pathogenic|other|Pathogenic|Pathogenic|Pathogenic
OvCr_064	BRCA1	frameshift_variant	c.5266dupC	17677	Pathogenic|other|Pathogenic|Pathogenic|Pathogenic
OvCr_065	BRCA1	frameshift_variant	c.5266dupC	17677	Pathogenic|other|Pathogenic|Pathogenic|Pathogenic
OvCr_066	BRCA1	missense_variant	c.181T>G	17661	Pathogenic|Pathogenic|Pathogenic|Pathogenic,not provided|Uncertain significance,not provided
OvCr_067	BRCA1	frameshift_variant	c.5266dupC	17677	Pathogenic|other|Pathogenic|Pathogenic|Pathogenic
OvCr_068	BRCA1	frameshift_variant	c.4035delA	37560	Pathogenic|Pathogenic|Pathogenic|Pathogenic
OvCr_069	BRCA1	missense_variant	c.3892T>C	.	.
OvCr_070	BRCA1	frameshift_variant	c.5266dupC	17677	Pathogenic|other|Pathogenic|Pathogenic|Pathogenic
OvCr_071	BRCA1	frameshift_variant	c.5266dupC	17677	Pathogenic|other|Pathogenic|Pathogenic|Pathogenic
OvCr_072	BRCA1	frameshift_variant	c.5266dupC	17677	Pathogenic|other|Pathogenic|Pathogenic|Pathogenic
OvCr_073	BRCA1	frameshift_variant	c.5266dupC	17677	Pathogenic|other|Pathogenic|Pathogenic|Pathogenic
OvCr_074	BRCA1	frameshift_variant	c.3756_3759delGTCT	17673	other|Pathogenic|Pathogenic|Pathogenic
OvCr_075	BRCA1	frameshift_variant	c.5266dupC	17677	Pathogenic|other|Pathogenic|Pathogenic|Pathogenic
OvCr_076	BRCA2	frameshift_variant	c.6405_6408delCTTA	91448	Pathogenic
OvCr_077	BRCA2	frameshift_variant	c.2899_2900delCT	125998	Pathogenic|Pathogenic
OvCr_078	BRCA1	frameshift_variant	c.5266dupC	17677	Pathogenic|other|Pathogenic|Pathogenic|Pathogenic
OvCr_079	BRCA2	frameshift_variant	c.3468delT	.	.
OvCr_080	BRCA2	missense_variant	c.7879A>T	52430	other|Pathogenic|Likely pathogenic|Pathogenic|Likely pathogenic
OvCr_081	BRCA1	stop_gained	c.5444G>A	55580	Pathogenic|Pathogenic|Pathogenic|Pathogenic
OvCr_082	BRCA2	frameshift_variant&splice_region_variant	c.9253dupA	38225	other|Pathogenic|Pathogenic|Pathogenic
OvCr_083	BRCA1	splice_donor_variant&intron_variant	c.5152+1G>T	55423	Pathogenic|Pathogenic,Pathogenic|Pathogenic,Pathogenic
OvCr_084	BRCA1	frameshift_variant	c.3037_3038delGA	37502	Pathogenic
OvCr_085	BRCA2	missense_variant	c.4782G>T	231056	Uncertain_significance
OvCr_086	BRCA1	frameshift_variant	c.2649_2650insGGCA	254417	Pathogenic
OvCr_087	BRCA1	frameshift_variant	c.68_69delAG	17662	Pathogenic|other|Pathogenic|Pathogenic|Pathogenic
OvCr_088	BRCA1	frameshift_variant	c.5266dupC	17677	Pathogenic|other|Pathogenic|Pathogenic|Pathogenic
OvCr_089	BRCA2	frameshift_variant	c.8617_8624delTTTGAAGA	.	.
OvCr_090	BRCA2	stop_gained	c.6475C>T	186784	Uncertain significance|Uncertain significance|Uncertain significance|Uncertain significance,Pathogenic
OvCr_091	BRCA1	frameshift_variant	c.5266dupC	17677	Pathogenic|other|Pathogenic|Pathogenic|Pathogenic
OvCr_092	BRCA1	splice_acceptor_variant&intron_variant	c.5278-1G>C	55501	Pathogenic|Pathogenic,not provided|Pathogenic|Pathogenic,not provided|Pathogenic
OvCr_093	BRCA2	stop_gained	c.5286T>G	.	.
OvCr_094	BRCA1	frameshift_variant	c.3143delG	266338	.
OvCr_095	BRCA2	stop_gained	c.946A>T	.	.
OvCr_096	BRCA1	stop_gained	c.4327C>T	17675	Pathogenic|Pathogenic|Pathogenic|Pathogenic,other|not provided|Likely benign
OvCr_097	BRCA1	frameshift_variant	c.3143delG	266338	.
OvCr_098	BRCA2	frameshift_variant	c.3865_3868delAAAT	37862	Pathogenic|Pathogenic
OvCr_099	BRCA1	frameshift_variant	c.3700_3704delGTAAA	37542	Pathogenic|Pathogenic|Pathogenic

## Sheet: list of TP53 mutations
Patient_ID	number_of_TP53_mut_pe_sample	Gene_Name	Mutation_Type	CDS_HGVS	Protein_HGVS	ClinVar_Variant_ID	ClinVar_Significance	VAF
OvCr_001	1	TP53	missense_variant	c.742C>T	p.Arg248Trp	12347	Pathogenic	0.19279
OvCr_002	1	TP53	missense_variant	c.524G>A	p.Arg175His	12374	Pathogenic	0.32979
OvCr_003	1	TP53	missense_variant	c.733G>A	p.Gly245Ser	12365	Pathogenic	0.26377
OvCr_004	1	TP53	missense_variant	c.742C>T	p.Arg248Trp	12347	Pathogenic	0.48083
OvCr_005	1	TP53	missense_variant	c.524G>A	p.Arg175His	12374	Pathogenic	0.21374
OvCr_006	1	TP53	missense_variant	c.659A>C	p.Tyr220Ser	12383	Pathogenic	0.42917
OvCr_007	1	TP53	missense_variant	c.524G>A	p.Arg175His	12374	Pathogenic	0.45161
OvCr_008	1	TP53	missense_variant	c.733G>A	p.Gly245Ser	12365	Pathogenic	0.62169
OvCr_009	1	TP53	missense_variant	c.817C>T	p.Arg273Cys	43594	Conflicting_interpretations_of_pathogenicity	0.53755
OvCr_010	1	TP53	missense_variant	c.659A>G	p.Tyr220Cys	127819	Pathogenic	0.5022
OvCr_011	1	TP53	missense_variant	c.818G>A	p.Arg273His	12366	Pathogenic/Likely_pathogenic	0.21053
OvCr_012	1	TP53	missense_variant	c.818G>A	p.Arg273His	12366	Pathogenic/Likely_pathogenic	0.61546
OvCr_013	1	TP53	missense_variant	c.743G>A	p.Arg248Gln	12356	Pathogenic/Likely_pathogenic	0.79921
OvCr_014	1	TP53	missense_variant	c.818G>A	p.Arg273His	12366	Pathogenic/Likely_pathogenic	0.22463
OvCr_015	1	TP53	missense_variant	c.524G>A	p.Arg175His	12374	Pathogenic	0.41152
OvCr_016	1	TP53	missense_variant	c.818G>A	p.Arg273His	12366	Pathogenic/Likely_pathogenic	0.8443
OvCr_017	1	TP53	missense_variant	c.524G>A	p.Arg175His	12374	Pathogenic	0.432
OvCr_018	1	TP53	missense_variant	c.524G>A	p.Arg175His	12374	Pathogenic	0.72108
OvCr_019	1	TP53	missense_variant	c.818G>T	p.Arg273Leu	376655	Pathogenic	0.41739
OvCr_020	1	TP53	missense_variant	c.524G>A	p.Arg175His	12374	Pathogenic	0.85977
OvCr_021	1	TP53	missense_variant	c.818G>A	p.Arg273His	12366	Pathogenic/Likely_pathogenic	0.80392
OvCr_022	1	TP53	missense_variant	c.734G>A	p.Gly245Asp	12355	Pathogenic	0.67779
OvCr_023	1	TP53	splice_acceptor_variant&intron_variant	c.376-1G>T	.	.	.	0.81
OvCr_024	1	TP53	frameshift_variant	c.997delC	p.Arg333fs	.	.	0.28641
OvCr_025	2	TP53	frameshift_variant	c.742delC	p.Arg248fs	.	.	0.16447
OvCr_025	2	TP53	missense_variant	c.278T>G	p.Leu93Arg	.	.	0.17
OvCr_026	1	TP53	frameshift_variant	c.1028_1029delAG	p.Glu343fs	.	.	0.40076
OvCr_027	1	TP53	splice_donor_variant&intron_variant	c.672+1G>T	.	630765	.	0.11688
OvCr_028	1	TP53	splice_acceptor_variant&intron_variant	c.376-1G>A	.	481003	Likely_pathogenic	0.09537
OvCr_029	1	TP53	frameshift_variant	c.501delG	p.Gln167fs	566517	.	0.25369
OvCr_030	1	TP53	stop_gained	c.273G>A	p.Trp91*	233650	Pathogenic	0.27
OvCr_031	1	TP53	stop_gained	c.273G>A	p.Trp91*	233650	Pathogenic	0.21118
OvCr_032	1	TP53	frameshift_variant	c.606delT	p.Val203fs	.	.	0.2684
OvCr_033	1	TP53	frameshift_variant	c.365_366delTG	p.Val122fs	127809	Pathogenic	0.50656
OvCr_034	1	TP53	stop_gained	c.637C>T	p.Arg213*	43590	Pathogenic	0.57724
OvCr_035	1	TP53	stop_gained	c.574C>T	p.Gln192*	406579	Pathogenic	0.37262
OvCr_036	1	TP53	frameshift_variant	c.270delC	p.Trp91fs	.	.	0.71827
OvCr_037	1	TP53	stop_gained	c.586C>T	p.Arg196*	43589	Pathogenic	0.84
OvCr_038	1	TP53	stop_gained	c.916C>T	p.Arg306*	142144	Pathogenic	0.69211
OvCr_039	1	TP53	frameshift_variant	c.902delC	p.Pro301fs	233908	Pathogenic	0.78294
OvCr_040	1	TP53	stop_gained	c.586C>T	p.Arg196*	43589	Pathogenic	0.63122
OvCr_041	1	TP53	stop_gained	c.423C>A	p.Cys141*	.	.	0.47254
OvCr_042	1	TP53	stop_gained	c.637C>T	p.Arg213*	43590	Pathogenic	0.47663
OvCr_043	1	TP53	stop_gained	c.637C>T	p.Arg213*	43590	Pathogenic	0.3112
OvCr_044	1	TP53	frameshift_variant	c.267dupC	p.Ser90fs	.	.	0.8361
OvCr_045	1	TP53	frameshift_variant	c.864delT	p.Leu289fs	.	.	0.49424
OvCr_046	1	TP53	stop_gained	c.637C>T	p.Arg213*	43590	Pathogenic	0.5
OvCr_047	1	TP53	stop_gained	c.586C>T	p.Arg196*	43589	Pathogenic	0.55
OvCr_048	1	TP53	stop_gained	c.637C>T	p.Arg213*	43590	Pathogenic	0.35249
OvCr_049	1	TP53	stop_gained	c.423C>A	p.Cys141*	.	.	0.51351
OvCr_050	1	TP53	frameshift_variant	c.723delC	p.Cys242fs	.	.	0.46256
OvCr_051	1	TP53	stop_gained	c.708C>G	p.Tyr236*	485038	.	0.88189
OvCr_052	1	TP53	frameshift_variant	c.978delA	p.Glu326fs	.	.	0.63368
OvCr_053	1	TP53	frameshift_variant	c.475_482delGCCATGGC	p.Ala159fs	.	.	0.85666
OvCr_054	1	TP53	frameshift_variant	c.511dupG	p.Glu171fs	.	.	0.81481
OvCr_055	1	TP53	frameshift_variant&splice_region_variant	c.780delC	p.Ser261fs	.	.	0.79508
OvCr_056	1	TP53	no TP53 mut	NA	NA			0
OvCr_057	1	TP53	no TP53 mut	NA	NA			0
OvCr_058	1	TP53	no TP53 mut	NA	NA			0
OvCr_059	1	TP53	no TP53 mut	NA	NA			0
OvCr_060	1	TP53	missense_variant	c.853G>A	p.Glu285Lys	420133	Pathogenic/Likely_pathogenic,_drug_response	0.2294
OvCr_061	1	TP53	missense_variant	c.410T>A	p.Leu137Gln	.	.	0.38021
OvCr_062	1	TP53	missense_variant	c.808T>C	p.Phe270Leu	634778	.	0.39019
OvCr_063	1	TP53	missense_variant	c.536A>G	p.His179Arg	376606	Uncertain_significance	0.32022
OvCr_064	1	TP53	missense_variant	c.839G>T	p.Arg280Ile	161517	Uncertain_significance	0.12611
OvCr_065	1	TP53	splice_region_variant&intron_variant	c.375+5G>T	.	634777	.	0.30435
OvCr_066	1	TP53	missense_variant	c.490A>G	p.Lys164Glu	246416	Uncertain_significance	0.25871
OvCr_067	1	TP53	missense_variant	c.715A>G	p.Asn239Asp	234036	Conflicting_interpretations_of_pathogenicity	0.42247
OvCr_068	1	TP53	missense_variant	c.712T>C	p.Cys238Arg	376576	Pathogenic	0.4
OvCr_069	1	TP53	missense_variant	c.569C>T	p.Pro190Leu	418517	Uncertain_significance	0.26955
OvCr_070	1	TP53	missense_variant	c.653T>A	p.Val218Glu	12372	.	0.38243
OvCr_071	1	TP53	missense_variant	c.701A>G	p.Tyr234Cys	127820	Pathogenic/Likely_pathogenic	0.61664
OvCr_072	1	TP53	missense_variant	c.578A>G	p.His193Arg	184979	Conflicting_interpretations_of_pathogenicity	0.6034
OvCr_073	1	TP53	splice_acceptor_variant&intron_variant	c.994-1G>C	.	232659	Pathogenic	0.49
OvCr_074	1	TP53	missense_variant	c.736A>G	p.Met246Val	100815	Pathogenic/Likely_pathogenic	0.6182
OvCr_075	1	TP53	missense_variant	c.824G>T	p.Cys275Phe	376582	Likely_pathogenic	0.78015
OvCr_076	1	TP53	missense_variant	c.517G>T	p.Val173Leu	376668	Likely_pathogenic	0.8011
OvCr_077	1	TP53	disruptive_inframe_deletion	c.794_799delTGGGAC	p.Leu265_Gly266del	.	.	0.49909
OvCr_078	1	TP53	missense_variant	c.643A>G	p.Ser215Gly	265337	Likely_pathogenic	0.18568
OvCr_079	1	TP53	missense_variant	c.1009C>T	p.Arg337Cys	142536	Pathogenic	0.37237
OvCr_080	1	TP53	missense_variant	c.701A>G	p.Tyr234Cys	127820	Pathogenic/Likely_pathogenic	0.55891
OvCr_081	1	TP53	missense_variant	c.451C>A	p.Pro151Thr	12369	Likely_pathogenic	0.84074
OvCr_082	1	TP53	missense_variant	c.713G>A	p.Cys238Tyr	182935	Conflicting_interpretations_of_pathogenicity	0.56061
OvCr_083	1	TP53	missense_variant	c.526T>A	p.Cys176Ser	376570	Uncertain_significance	0.5189
OvCr_084	1	TP53	missense_variant	c.638G>T	p.Arg213Leu	376650	Likely_pathogenic	0.48538
OvCr_085	1	TP53	splice_region_variant&synonymous_variant	c.672G>A	p.Glu224Glu	80709	Likely_pathogenic	0.77965
OvCr_086	1	TP53	missense_variant	c.451C>A	p.Pro151Thr	12369	Likely_pathogenic	0.58662
OvCr_087	1	TP53	missense_variant	c.730G>T	p.Gly244Cys	376599	Uncertain_significance	0.58908
OvCr_088	1	TP53	missense_variant	c.1025G>C	p.Arg342Pro	215996	Pathogenic/Likely_pathogenic	0.34602
OvCr_089	1	TP53	splice_region_variant&intron_variant	c.375+5G>T	.	634777	.	0.39596
OvCr_090	1	TP53	missense_variant	c.380C>T	p.Ser127Phe	182928	Conflicting_interpretations_of_pathogenicity	0.75871
OvCr_091	2	TP53	missense_variant	c.278T>G	p.Leu93Arg	.	.	0.18
OvCr_091	2	TP53	missense_variant	c.536A>G	p.His179Arg	376606	Uncertain_significance	0.35495
OvCr_092	1	TP53	missense_variant	c.481G>A	p.Ala161Thr	161518	Conflicting_interpretations_of_pathogenicity	0.67442
OvCr_093	1	TP53	missense_variant	c.738G>A	p.Met246Ile	480961	Conflicting_interpretations_of_pathogenicity	0.07317
OvCr_094	1	TP53	missense_variant	c.713G>A	p.Cys238Tyr	182935	Conflicting_interpretations_of_pathogenicity	0.5303
OvCr_095	1	TP53	missense_variant	c.749C>T	p.Pro250Leu	420136	Uncertain_significance	0.53346
OvCr_096	1	TP53	missense_variant	c.843C>G	p.Asp281Glu	376587	Uncertain_significance	0.17189
OvCr_097	1	TP53	missense_variant	c.643A>G	p.Ser215Gly	265337	Likely_pathogenic	0.45946
OvCr_098	1	TP53	missense_variant	c.413C>T	p.Ala138Val	184863	Uncertain_significance	0.47674
OvCr_099	1	TP53	missense_variant	c.722C>A	p.Ser241Tyr	376663	Likely_pathogenic	0.87066
			58

## Sheet: list of non-TP53 mutations
Patient_ID	mut_1	mut_1	mut_1	mut_1	mut_1	mut_2	mut_2	mut_2	mut_2	mut_2
Patient_ID	Gene_Name	CDS_HGVS	VAF	ClinVar_Variant_ID	ClinVar_Significance	Gene_Name	CDS_HGVS	VAF	ClinVar_Variant_ID	ClinVar_Significance
OvCr_001
OvCr_002
OvCr_003
OvCr_004
OvCr_005
OvCr_006
OvCr_007
OvCr_008
OvCr_009
OvCr_010
OvCr_011	APC	c.4285C>T	0.07	376063	.
OvCr_012
OvCr_013
OvCr_014
OvCr_015
OvCr_016
OvCr_017
OvCr_018
OvCr_019
OvCr_020
OvCr_021
OvCr_022
OvCr_023
OvCr_024
OvCr_025
OvCr_026
OvCr_027
OvCr_028
OvCr_029	BAX	c.121dupG	0.24	24550	Pathogenic	CTNNB1	c.94G>A	0.26	376228	Likely_pathogenic
OvCr_030
OvCr_031
OvCr_032
OvCr_033
OvCr_034
OvCr_035
OvCr_036
OvCr_037
OvCr_038
OvCr_039	CDKN2A	c.305C>A	0.58	9418	.
OvCr_040
OvCr_041
OvCr_042
OvCr_043	KRAS	c.35G>A	0.14	12582	Pathogenic
OvCr_044
OvCr_045
OvCr_046
OvCr_047
OvCr_048
OvCr_049
OvCr_050
OvCr_051
OvCr_052
OvCr_053
OvCr_054
OvCr_055
OvCr_056	CDKN2A	c.332G>A	0.13	.	.	CDKN2A	c.316G>A	0.18	133882	.
OvCr_057
OvCr_058
OvCr_059
OvCr_060
OvCr_061
OvCr_062
OvCr_063
OvCr_064
OvCr_065
OvCr_066
OvCr_067
OvCr_068
OvCr_069	CTNNB1	c.101G>A	0.24	17584	Pathogenic/Likely_pathogenic,_other	CDKN2A	c.238C>T	0.47	9409	Likely_pathogenic,_risk_factor
OvCr_070
OvCr_071
OvCr_072
OvCr_073
OvCr_074
OvCr_075
OvCr_076
OvCr_077
OvCr_078
OvCr_079
OvCr_080
OvCr_081
OvCr_082
OvCr_083
OvCr_084
OvCr_085
OvCr_086
OvCr_087
OvCr_088
OvCr_089
OvCr_090
OvCr_091
OvCr_092
OvCr_093
OvCr_094
OvCr_095
OvCr_096
OvCr_097
OvCr_098
OvCr_099

## Sheet: annotation of TP53 mutations
Patient_ID	Mut_classification	IARC_DB_[Petitjean A(2007)Oncogen]	IARC_DB_[Petitjean A(2007)Oncogen]	IARC_DB_[Petitjean A(2007)Oncogen]	IARC_DB_[Petitjean A(2007)Oncogen]	IARC_DB_[Petitjean A(2007)Oncogen]
Patient_ID	Mut_classification	TransactivationClass	GOF_TRANSF+	GOF_TA (TR by WT)	GOF_p73 interference	GOF_Number of references
OvCr_002	GOF	non-functional	yes	yes	yes	30
OvCr_003	GOF	non-functional	NA	NA	yes	5
OvCr_004	GOF	non-functional	yes	yes	yes	28
OvCr_006	GOF	non-functional
OvCr_007	GOF	non-functional	yes	yes	yes	30
OvCr_008	GOF	non-functional	NA	NA	yes	5
OvCr_009	GOF	non-functional	yes	NA	yes	6
OvCr_012	GOF	non-functional	?	yes	?	33
OvCr_013	GOF	non-functional	yes	yes	NA	2
OvCr_014	GOF	non-functional	?	yes	?	33
OvCr_016	GOF	non-functional	?	yes	?	33
OvCr_017	GOF	non-functional	yes	yes	yes	30
OvCr_018	GOF	non-functional	yes	yes	yes	30
OvCr_019	GOF	non-functional	yes	yes	NA	2
OvCr_020	GOF	non-functional	yes	yes	yes	30
OvCr_021	GOF	non-functional	?	yes	?	33
OvCr_024	LOF
OvCr_025	LOF
OvCr_025	Unknown	not in DB	not in DB	not in DB	not in DB	not in DB
OvCr_026	LOF
OvCr_027	Unknown
OvCr_028	Unknown
OvCr_029	LOF
OvCr_030	LOF
OvCr_032	LOF
OvCr_033	LOF
OvCr_034	LOF
OvCr_035	LOF
OvCr_036	LOF
OvCr_038	LOF
OvCr_039	LOF
OvCr_043	LOF
OvCr_047	LOF
OvCr_048	LOF
OvCr_049	LOF
OvCr_050	LOF
OvCr_051	LOF
OvCr_052	LOF
OvCr_053	LOF
OvCr_055	LOF
OvCr_056	TP53_wild type
OvCr_057	TP53_wild type
OvCr_058	TP53_wild type
OvCr_059	TP53_wild type
OvCr_060	Unknown	non-functional
OvCr_061	Unknown	functional
OvCr_062	Unknown	non-functional
OvCr_063	Unknown	non-functional	NA	NA	yes	1
OvCr_064	Unknown	non-functional
OvCr_065	Unknown
OvCr_067	Unknown	non-functional
OvCr_068	Unknown	non-functional
OvCr_070	Unknown	non-functional
OvCr_071	Unknown	non-functional	yes	NA	NA	1
OvCr_072	Unknown	non-functional
OvCr_073	Unknown	non-functional
OvCr_074	Unknown	non-functional	yes	NA	NA	1
OvCr_075	Unknown	non-functional	NA	NA	yes	1
OvCr_076	Unknown	non-functional	yes	yes	NA	3
OvCr_077	Unknown
OvCr_078	Unknown	non-functional
OvCr_079	Unknown	non-functional
OvCr_084	Unknown	non-functional
OvCr_086	Unknown	non-functional
OvCr_087	Unknown	non-functional
OvCr_088	Unknown	non-functional
OvCr_089	Unknown
OvCr_091	Unknown	not in DB	not in DB	not in DB	not in DB	not in DB
OvCr_091	Unknown	non-functional	NA	NA	yes	1
OvCr_094	Unknown	non-functional
OvCr_097	Unknown	non-functional
OvCr_098	Unknown	partially functional
OvCr_099	Unknown	non-functional
OvCr_082	Unknown	non-functional
OvCr_010	GOF	non-functional	NA	NA	yes	2
OvCr_022	GOF	non-functional	NA	NA	yes	1
OvCr_023	Unknown
OvCr_031	LOF
OvCr_037	LOF
OvCr_041	LOF
OvCr_042	LOF
OvCr_046	LOF
OvCr_066	Unknown	non-functional
OvCr_069	Unknown	partially functional
OvCr_080	Unknown	non-functional	yes	NA	NA	1
OvCr_085	Unknown
OvCr_092	Unknown	partially functional
OvCr_001	GOF	non-functional	yes	yes	yes	28
OvCr_083	Unknown	non-functional	NA	yes	NA	1
OvCr_005	GOF	non-functional	yes	yes	yes	30
OvCr_011	GOF	non-functional	?	yes	?	33
OvCr_015	GOF	non-functional	yes	yes	yes	30
OvCr_040	LOF
OvCr_044	LOF
OvCr_045	LOF
OvCr_054	LOF
OvCr_081	Unknown	non-functional
OvCr_090	Unknown	non-functional
OvCr_093	Unknown	non-functional
OvCr_095	Unknown	non-functional
OvCr_096	Unknown	non-functional	no	no	NA	1

## Sheet: ICH of p53
Patient_ID	TP53_IGH_(%)
OvCr_001	100
OvCr_002
OvCr_003
OvCr_004	98
OvCr_005
OvCr_006	80
OvCr_007	neg
OvCr_008	neg
OvCr_009	98
OvCr_010	89
OvCr_011	90
OvCr_012	78
OvCr_013	100
OvCr_014	98
OvCr_015	neg
OvCr_016	98
OvCr_017
OvCr_018
OvCr_019
OvCr_020
OvCr_021	neg
OvCr_022	100
OvCr_023	9
OvCr_024	neg
OvCr_025
OvCr_026	neg
OvCr_027	50
OvCr_028
OvCr_029
OvCr_030
OvCr_031
OvCr_032
OvCr_033	neg
OvCr_034	neg
OvCr_035
OvCr_036	neg
OvCr_037
OvCr_038	neg
OvCr_039	neg
OvCr_040	7
OvCr_041
OvCr_042
OvCr_043
OvCr_044
OvCr_045
OvCr_046
OvCr_047
OvCr_048
OvCr_049
OvCr_050
OvCr_051
OvCr_052
OvCr_053
OvCr_054
OvCr_055	neg
OvCr_056	65
OvCr_057	neg
OvCr_058	neg
OvCr_059	9
OvCr_060	50
OvCr_061	45
OvCr_062	90
OvCr_063	44
OvCr_064	neg
OvCr_065	neg
OvCr_066	5
OvCr_067	34
OvCr_068	neg
OvCr_069	35
OvCr_070	neg
OvCr_071	neg
OvCr_072	neg
OvCr_073	90
OvCr_074	87
OvCr_075	90
OvCr_076	neg
OvCr_077	98
OvCr_078	neg
OvCr_079	neg
OvCr_080	neg
OvCr_081	78
OvCr_082	30
OvCr_083	neg
OvCr_084	neg
OvCr_085	neg
OvCr_086	56
OvCr_087	neg
OvCr_088	neg
OvCr_089	neg
OvCr_090	neg
OvCr_091
OvCr_092
OvCr_093	neg
OvCr_094	neg
OvCr_095	neg
OvCr_096	neg
OvCr_097	neg
OvCr_098	50
OvCr_099	6

## Sheet: percent of tumor cell
Patient_ID	tumor_cells_percentage
OvCr_001	0.4
OvCr_002	0.7
OvCr_003	0.5
OvCr_004	0.9
OvCr_005	0.4
OvCr_006	0.8
OvCr_007	0.8
OvCr_008	0.7
OvCr_009	0.6
OvCr_010	0.55
OvCr_011	0.24
OvCr_012	0.7
OvCr_013	0.9
OvCr_014	0.25
OvCr_015	0.45
OvCr_016	0.9
OvCr_017	0.45
OvCr_018	0.7
OvCr_019	0.4
OvCr_020	0.8
OvCr_021	0.7
OvCr_022	0.75
OvCr_023	0.8
OvCr_024	0.65
OvCr_025	0.3
OvCr_026	0.9
OvCr_027	0.25
OvCr_028	0.2
OvCr_029	0.5
OvCr_030	0.55
OvCr_031	0.2
OvCr_032	0.5
OvCr_033	0.85
OvCr_034	0.6
OvCr_035	0.4
OvCr_036	0.8
OvCr_037	0.95
OvCr_038	0.8
OvCr_039	0.9
OvCr_040	0.7
OvCr_041	0.5
OvCr_042	0.5
OvCr_043	0.55
OvCr_044	0.85
OvCr_045	0.5
OvCr_046	0.5
OvCr_047	0.55
OvCr_048	0.35
OvCr_049	0.5
OvCr_050	0.45
OvCr_051	0.85
OvCr_052	0.6
OvCr_053	0.8
OvCr_054	0.75
OvCr_055	0.5
OvCr_056	0.35
OvCr_057	0.6
OvCr_058	0.6
OvCr_059	0.6
OvCr_060	0.5
OvCr_061	0.8
OvCr_062	0.8
OvCr_063	0.7
OvCr_064	0.25
OvCr_065	0.6
OvCr_066	0.5
OvCr_067	0.8
OvCr_068	0.75
OvCr_069	0.5
OvCr_070	0.4
OvCr_071	0.7
OvCr_072	0.7
OvCr_073	0.55
OvCr_074	0.7
OvCr_075	0.9
OvCr_076	0.9
OvCr_077	0.55
OvCr_078	0.2
OvCr_079	0.4
OvCr_080	0.6
OvCr_081	0.9
OvCr_082	0.6
OvCr_083	0.55
OvCr_084	0.5
OvCr_085	0.8
OvCr_086	0.6
OvCr_087	0.6
OvCr_088	0.35
OvCr_089	0.4
OvCr_090	0.75
OvCr_091	0.35
OvCr_092	0.65
OvCr_093	0.1
OvCr_094	0.5
OvCr_095	0.5
OvCr_096	0.15
OvCr_097	0.4
OvCr_098	0.45
OvCr_099	0.9
